# Supplementary material for: Transcatheter Versus Surgical Valve Repair in Patients with Severe Mitral Regurgitation
Source: J Pers Med. 2022 Jan 11;12(1):90. doi: 10.3390/jpm12010090 (PMC8779938; doi:10.3390/jpm12010090)
Supplement: Supplementary file 1 [file jpm-12-00090-s001.zip]

Archive with 1 entries (1 files):
- jpm-1473872-supplementary.pdf
